# Supplementary material for: Fusaripyridines A and B; Highly Oxygenated Antimicrobial Alkaloid Dimers Featuring an Unprecedented 1,4-Bis(2-hydroxy-1,2-dihydropyridin-2-yl)butane-2,3-dione Core from the Marine Fungus Fusarium sp. LY019
Source: Mar Drugs. 2021 Sep 6;19(9):505. doi: 10.3390/md19090505 (PMC8471507; doi:10.3390/md19090505)
Supplement: Supplementary file 1 [file marinedrugs-19-00505-s001.zip]

Archive with 3 entries (2 files):
- marinedrugs-1348122-SI/
- marinedrugs-1348122-SI/S1. Fusaripyridines_Supporting_Marine Drugs.pdf
- marinedrugs-1348122-SI/S2. XYZ coordinates of the most stable conformer of Fusaripyridine A (1).pdf
